# Supplementary material for: Urban-rural difference in the determinants of dietary and energy intake patterns: A case study in West Java, Indonesia
Source: PLoS One. 2018 May 16;13(5):e0197626. doi: 10.1371/journal.pone.0197626 (PMC5955560; doi:10.1371/journal.pone.0197626)
Supplement: S1 Table — (XLSX) [file pone.0197626.s001.xlsx]

## Sheet: S1
S1 Table. Dietary/energy intake patterns by area, adult/child status, and sex.
		Bandung (19 households)									Sumedang (75 households)
		Adults (20y-)				Children (2-19y)					Adults (20y-)				Children (2-19y)
		Males		Females		Males		Females			Males		Females		Males		Females
n		28		27		14		16			72		80		25		24
Energy intake (kcal, median)		1938.42		1581.7		1280.01		1323.91			1698.46		1410.63		1400.07		1377.08
(25-75th percentile)		(1705-2223)		(1356-1929)		(1167-1735)		(1078-1693)			(1423-1991)		(1108-1623)		(1085-1669)		(1208-1606)
		1705	2223.2	1355.67	1928.8	1167.42	1735.2	1077.9	1692.68		1422.55	1991.27	1108.04	1622.65	1085.43	1669.1	1208.42	1605.84
Protein intake (%EI, median)		11.9465		11.9646		11.5167		11.3998			8.95034		9.3396		11.3334		10.2022
(25-75th percentile)		(10.1-13.1)		(10.8-13.4)		(10.3-12.3)		(9.8-13.1)			(7.7-10.6)		(8.0-10.9)		(9.0-12.9)		(9.9-12.0)
		10.1224	13.1425	10.7649	13.4115	10.3429	12.3013	9.75056	13.1242		7.65619	10.6328	7.96305		8.99186		9.85458
Carbo intake (%EI, median)		60.0089		60.3664		60.0876		60.4059			70.7798		70.1504		60.054		57.2333
(25-75th percentile)		(55.1-65.0)		(52.6-65.4)		(51.1-61.5)		(55.5-70.5)			(65.6-76.2)		(65.7-75.9)		(53.9-68.5)		(51.8-63.6)
		55.0555	64.9675	52.6354	65.36	51.1487	61.47	55.5186	70.4603		65.5964	76.1699	65.7233		53.9134		51.8131
Fat intake (%EI, median)		26.2431		27.0744		27.2371		26.417			17.73		18.8795		25.6672		29.0788
(25-75th percentile)		(21.7-31.1)		(20.7-31.6)		(23.8-35.5)		(20.4-33.0)			(13.2-22.1)		(13.3-22.6)		(20.5-32.1)		(25.3-36.1)
		21.679	31.1477	20.72	31.6079	23.7811	35.4951	20.3513	32.969		13.195	22.1495	13.2638	22.6151	20.5015	32.0529	25.3134	36.1402
Grain/tubers (%EI, median)		59.6558		60.3147		52.8457		50.6853			66.6467		69.5358		61.5693		51.9038
(25-75th percentile)		(53.5-68.4)		(53.4-71.8)		(34.5-59.7)		(42.0-62.8)			(59.5-75.4)		(59.8-76.1)		(49.5-65.8)		(43.7-62.7)
		53.5297	68.4315	53.3818	71.8206	34.5441	59.7037	42.0207	62.808		59.4613	75.4096	59.8021	76.0504	49.5435	65.7907	43.731	62.725
	Rice (%EI, median)	46.9799		41.2295		33.3573		35.8537			58.7849		57.4301		38.8603		34.9471
	(25-75th percentile)	(40.4-55.2)		(35.9-53.4)		(26.9-42.4)		(29.6-49.1)			(44.6-67.6)		(44.1-68.5)		(29.2-54.6)		(27.1-40.0)
		40.708	55.154	35.9278	53.3818	26.9414	42.4278	29.5645	49.0585		44.5569	67.5978	44.0682	68.4656	29.1538	54.6442	27.1447	40.0471
Vegetables/legumes (%EI, median)		14.4978		17.3187		7.67757		3.82978			6.38633		6.42361		5.15892		6.2822
(25-75th percentile)		(9.9-19.8)		(8.2-21.4)		(3.5-15.5)		(2.0-7.0)			(3.4-12.6)		(3.2-11.3)		(3.7-10.0)		(3.4-13.8)
		9.90624	19.7579	8.18506	21.3678	3.47962	15.4541	2.0405	6.97536		3.38472	12.5553	3.15964	11.2952	3.66487	9.97235	3.39706	13.7674
	Vegetables (%EI, median)	3.33058		4.00133		1.71446		0.599486			0.94747		0.95665		0.185937		0.0821817
	(25-75th percentile)	(1.4-6.9)		(2.0-9.7)		(0.7-2.7)		(0.0-2.4)			(0.1-2.8)		(0.0-2.5)		(0.0-1.8)		(0.0-2.9)
		1.36233	6.87017	1.99874	9.74061	0.688847	2.72709	0	2.3949		0.10739	2.8463	0.0341335	2.47634	0	1.80388	0	2.92623
Meat/fish (%EI, median)		7.81904		7.08104		9.12001		6.91294			4.40724		5.42124		4.76643		10.9472
(25-75th percentile)		(4.4-12.8)		(4.0-12.7)		(6.4-18.6)		(3.7-19.1)			(2.8-8.9)		(3.2-9.5)		(0.4-10.3)		(2.0-14.2)
		4.41322	12.7987	3.96695	12.656	6.37904	18.6376	3.71502	19.1016		2.84532	8.90089	3.1565	9.50072	0.433798	10.3042	1.96736	14.1691
	Meat (%EI, median)	5.98623		5.25284		7.68664		6.6817			1.80561		2.91807		4.76643		9.23292
	(25-75th percentile)	(2.2-11.1)		(2.6-10.4)		(6.0-18.2)		(2.9-15.5)			(0.0-4.5)		(0.0-6.4)		(0.0-9.7		(1.0-12.5)
		2.20727	11.0819	2.64174	10.4216	5.99431	18.1949	2.90355	15.5171		0	4.46823	0	6.39396	0	9.71812	0.968542	12.5004
	Fish (%EI, median)	1.60767		1.16062		0.925925		0.102728			2.02885		1.86999		0		0.421048
	(25-75th percentile)	(0.0-2.6)		(0.0-2.5)		(0.0-1.7)		(0.0-1.8)			(0.6-3.4)		(0.6-4.1)		(0.0-1.3)		(0.0-1.3)
		0	2.61346	0	2.5105	0	1.72415	0	1.80766		0.602571	3.39388	0.574198	4.10561	0	1.34987	0	1.27606
Egg (%EI, median)		1.39146		0.745807		1.94091		2.74219			2.63494		2.56655		4.7968		2.46904
(25-75th percentile)		(0.1-2.8)		(0.0-3.2)		(0.0-4.7)		(1.1-4.2)			(1.0-5.4)		(0.0-4.4)		(2.0-8.1)		(0.0-5.5)
		0.0719533	2.80902	0	3.16434	0.044377	4.69502	1.09873	4.17267		1.00731	5.37765	0	4.35728	2.0285	8.08959	0	5.50166
Fruits (%EI, median)		0		0.659765		0.701253		0.245997			0		0		0		1.46534
(25-75th percentile)		(0.0-1.3)		(0.0-2.5)		(0.0-1.8)		(0.0-3.2)			(0.0-1.3)		(0.0-2.9)		(0.0-1.3)		(0.0-4.2)
		0	1.28614	0	2.49142	0	1.82629	0	3.17639		0	1.32802	0	2.87615	0	1.25537	0	4.21512
Dairy products (%EI, median)		0		0		3.52005		5.61613			0		0		0.759462		1.3634
(25-75th percentile)		(0.0-0.7)		(0.0-0.0)		(0.5-4.6)		(1.0-13.4)			(0.0-0.0		(0.0-0.0)		(0.0-4.4)		(0.0-5.5)
(25-75th percentile)		0	0.745333	0	0	0.541725	4.6237	1.04761	13.3695		0	0	0	0	0	4.38866	0	5.45922
Others (%EI, median)		11.824		9.3422		19.3936		7.32021			12.1645		9.82633		19.1524		19.2926
(25-75th percentile)		(6.4-16.7)		(5.6-14.9)		(9.4-28.3)		(5.7-24.9)			(5.7-17.8)		(4.4-15.5)		(4.9-27.2)		(10.3-28.2)
		6.39447	16.7025	5.62291	14.8587	9.37506	28.3119	5.74806	24.9347		5.70747	17.8354	4.44904	15.5336	4.88373	27.2478	10.2618	28.2202
